# Supplementary material for: Relationship between ethanol consumption and TBL2 rs17145738 on LDL-C concentration in Japanese adults: a four season 3-day weighed diet record study
Source: BMC Nutr. 2019 Dec 19;5:61. doi: 10.1186/s40795-019-0315-6 (PMC7050859; doi:10.1186/s40795-019-0315-6)
Supplement: Supplementary file 1 — Additional file 1. Genome-wide association studies for LDL cholesterol concentration among East Asians (Japanese, Chinese, Korean). Abbreviations: SNPs, single nucleotide polymorphisms; CHR, chromosome; MAF, minor allele frequency. aAlleles were presented as major/minor or reference/alternative. bEffect sizes are shown as β ± standard error (SE) or β [95% confidence interval (CI)]. [file 40795_2019_315_MOESM1_ESM.xlsx]

## Sheet: Additional file 1
Additional file 1 Genome-wide association studies for LDL cholesterol concentration among East Asians (Japanese, Chinese, Korean)
No.	SNP ID	CHR	Position	Gene	Allelea	MAF	Discovery stage			Replication stage			Meta-analysis		Reference
							Effect size (β ± SE)b	P		Effect size (β ± SE)b	P		Effect size (β ± SE)b	P
1	rs7525649	1	55271744	PCSK9	T/C	0.72	-	1.19×10-5		-	4.65×10-7		1.954 ± 0.29	2.69×10-11	Lu X et al. (2016)
2	rs147943615	1	56368037	MIR4422,PLPP3	A/G	0.021	0.222 ± 0.020	1.33×10-27		-	-		-	-	Kanai M et al. (2018)
3	rs599839	1	109279544	CELSR2,PSRC1,SORT1	-/G	0.06	-6.3186 ± 0.8183	1.14×10-14		-4.1955 ± 0.8191	3.02×10-7		-5.2254 ± 0.5792	1.84×10-19	Kim YJ et al. (2011)
4	rs660240	1	109817838	CELSR2	T/C	0.928	0.112 ± 0.010	1.79×10-28		-	-		-	-	Kanai M et al. (2018)
5	rs553427	1	234852760	LOC101927787,LINC01132	C/T	0.71	0.035 ± 0.006	1.46×10-9		-	-		-	-	Kanai M et al. (2018)
6	rs75352129	2	20848192	HS1BP3	C/T	0.052	0.210 ± 0.013	5.64×10-59		-	-		-	-	Kanai M et al. (2018)
7	rs312949	2	21187788	APOB	C/G	0.28	-	1.25×10-4		-	2.97×10-3		1.415 ± 0.303	2.87×10-6	Lu X et al. (2016)
8	rs3733197	4	103058310	BANK1	-/A	0.17	4.67 ± 0.98	1.0×10-6		1.26 ± 0.97	0.196		2.98 ± 2.54	6.19×10-7	Hong KW et al. (2015)
9	rs3846661	5	74639178	HMGCR	A/G	0.511	0.063 ± 0.005	4.70×10-31		-	-		-	-	Kanai M et al. (2018)
10	rs6871667	5	74640498	HMGCR	A/G	0.55	-	2.15×10-7		-	3.65×10-7		2.014 ± 0.278	7.41×10-13	Lu X et al. (2016)
11	rs10045497	5	74672239	HMGCR	A/C	0.5	0.096 ± 0.019	4.93×10-7		0.100 ± 0.020	6.37×10-7		-	1.19×10-12	Zhou L et al. (2013)
12	rs12654264	5	75352778	HMGCR	-/T	0.48	-3.1839 ± 0.4017	2,22×10-15		-2.2545 ± 0.4197	6.85×10-8		-2.7106 ± 0.2910	1.21×10-20	Kim YJ et al. (2011)
13	rs6882076	5	156390297	TIMD4	T/C	0.823	0.043 ± 0.007	1.05×10-8		-	-		-	-	Kanai M et al. (2018)
14	rs9357121	6	31348458	HLA-C	T/G	0.85	-	4.01×10-4		-	3.40×10-7		1.842 ± 0.301	3.28×10-10	Lu X et al. (2016)
15	rs28537499	7	26015392	MIR148A,NFE2L3	A/C	0.391	-0.034 ± 0.005	1.84×10-10		-	-		-	-	Kanai M et al. (2018)
16	rs17145738	7	72982874	TBL2	C/T	0.104	0.050 ± 0.009	4.83×10-9		-	-		-	-	Kanai M et al. (2018)
17	rs75214121	8	59398276	UBXN2B,CYP7A1	C/T	0.281	-0.033 ± 0.006	8.88×10-9		-	-		-	-	Kanai M et al. (2018)
18	rs2001846	8	126478450	TRIB1,LINC00861	T/C	0.566	-0.030 ± 0.005	6.34×10-9		-	-		-	-	Kanai M et al. (2018)
19	rs651007	9	133278431	ABO	-/A	0.26	2.6644 ± 0.4547	4.65×10-9		1.8763 ± 0.6437	3.56×10-3		2.2778 ± 0.3916	6.00×10-9	Kim YJ et al. (2011)
20	rs507666	9	135139219	ABO	G/A	0.18	0.165 ± 0.031	9.25×10-8		0.073 ± 0.015	5.41×10-7		-	2.10×10-11	Zhou L et al. (2013)
21	rs579459	9	135143989	ABO	C/T	0.2	-	8.77×10-9		-	6.26×10-6		2.853 ± 0.392	5.70×10-13	Lu X et al. (2016)
22	rs9411378	9	136145425	ABO	C/A	0.256	0.056 ± 0.006	1.70×10-8		-	-		-	-	Kanai M et al. (2018)
23	rs41280378	10	74692646	OIT3	T/G	0.249	-0.048 ± 0.006	9.19×10-15		-	-		-	-	Kanai M et al. (2018)
24	rs113932726	11	116650638	ZPR1	C/T	0.075	-0.055 ± 0.010	1.70×10-8		-	-		-	-	Kanai M et al. (2018)
25	rs75061399	12	100942077	NR1H4	G/A	0.264	0.034 ± 0.006	4.80×10-8		-	-		-	-	Kanai M et al. (2018)
26	rs79105258	12	111718231	CUX2	C/A	0.25	0.060 ± 0.006	2.84×10-20		-	-		-	-	Kanai M et al. (2018)
27	rs7315593	12	113277970	RPH3A	G/T	0.546	-0.030 ± 0.005	8.45×10-9		-	-		-	-	Kanai M et al. (2018)
28	rs56903760	15	58692681	AQP9,LIPC	C/T	0.271	0.033 ± 0.006	1.65×10-8		-	-		-	-	Kanai M et al. (2018)
29	rs12927205	16	70582578	HPR	A/G	0.74	-	4.35×10-5		-	9.06×10-4		1.462 ± 0.309	8.02×10-7	Lu X et al. (2016)
30	rs77303550	16	72079657	DHODH,HP	C/T	0.233	-0.056 ± 0.007	6.85×10-16		-	-		-	-	Kanai M et al. (2018)
31	rs3093679	17	26664215	TNFAIP1	G/A	0.157	-0.043 ± 0.007	1.92×10-9		-	-		-	-	Kanai M et al. (2018)
32	rs12453914	17	64650473	ABCA8	A/C	0.42	-	5.57×10-4		-	1.76×10-2		0.993 ± 0.250	3,66×10-5	Lu X et al. (2016)
33	rs7258950	19	11111139	LDLR	G/A	0.78	-	4.21×10-12		-	2.72×10-14		3.387 ± 0.326	1.44×10-24	Lu X et al. (2016)
34	rs2738446	19	11116650	LDLR	-/C	0.14	3.5465 ± 0.5787	8.88×10-10		2.3887 ± 0.6056	7.99×10-5		2.9507 ± 0.4195	2.02×10-12	Kim YJ et al. (2011)
35	rs2738464	19	11242307	LDLR	G/C	0.685	0.075 ± 0.006	3.84×10-40		-	-		-	-	Kanai M et al. (2018)
36	rs769446	19	45408628	APOE	T/C	0.045	-0.514 ± 0.013	2.98×10-322		-	-		-	-	Kanai M et al. (2018)
37	rs445925	19	45415640	APOC1	G/A	0.09	-0.27 (-0.35, -0.19)	4.1×10-12		-0.15 (-0.24, -0.06)	8.4×10-4		-0.22 (-0.28, -0.16)	1.1×10-13	Zhu Y et al. (2017)
38	rs1160985	19	50095251	TOMM40	C/T	0.36	-0.111 ± 0.025	6.13×10-6		-0.127 ± 0.022	1.53×10-8		-	3.68×10-13	Zhou L et al. (2013)
39	rs56668103	20	39826079	ZHX3	T/C	0.723	0.034 ± 0.006	7.28×10-9		-	-		-	-	Kanai M et al. (2018)
Abbreviations: SNPs, single nucleotide polymorphisms; CHR, chromosome; MAF, minor allele frequency. aAlleles were presented as major/minor or reference/alternative. bEffect sizes are shown as β ± standard error (SE) or β (95% CI).
